# Supplementary material for: Loose knots: Strong versus weak commitments to save for education in Uganda
Source: J Dev Econ. 2025 May;174:103444. doi: 10.1016/j.jdeveco.2024.103444 (PMC11894509; doi:10.1016/j.jdeveco.2024.103444)
Supplement: Supplementary file 1 — Multimedia component 1 [file mmc1.xlsx]

## Sheet: Appendix Table 1
Appendix Table 1: Summary Statistics of Annual School Fees
			Number of Obs.	Mean	Std Dev	Min	25th Percentile	Median	75th Percentile	Max.
			(1)	(2)	(3)	(4)	(5)	(6)	(7)	(8)
Panel A: Annual School Fees for Each Student (in USD), winsorized at 90%
	Total of All Fees		3585	13.0	13.4	0.0	2.7	6.8	20.6	40.5
	General Fee		3583	7.0	11.1	0.0	0.0	0.0	11.7	29.8
	Food Fees		3584	1.2	1.7	0.0	0.0	0.1	1.8	4.9
		Lunch Fee	3584	0.9	1.5	0.0	0.0	0.0	1.2	4.3
		Chef/Grinding Fee	3583	0.2	0.4	0.0	0.0	0.0	0.0	1.1
	Testing Fees		3584	2.1	2.5	0.0	0.0	1.1	3.2	7.5
		Standardized Test Fee	3583	1.0	1.7	0.0	0.0	0.0	1.3	5.0
		Practice Test Fee	3584	0.5	0.7	0.0	0.0	0.0	1.1	1.6
		Test Paper Fee	3583	0.0	0.0	0.0	0.0	0.0	0.0	0.0
	School Infrastructure Fees		3584	0.2	0.4	0.0	0.0	0.0	0.0	1.1
		Development Fee	3583	0.1	0.3	0.0	0.0	0.0	0.0	0.9
		School Necessities Fee	3584	0.0	0.0	0.0	0.0	0.0	0.0	0.0
	Extra Lessons Fee		3583	0.4	1.0	0.0	0.0	0.0	0.0	3.2
Panel B: Average Annual School Fees per Student for Each School (in USD), winsorized at 90%
	Total of All Fees		136	16.2	10.2	2.9	8.5	13.4	20.7	38.3
	General Fee		136	10.5	9.3	0.0	3.8	7.8	12.6	31.8
	Food Fees		136	2.2	1.9	0.0	0.9	1.6	2.7	6.4
		Lunch Fee	136	1.9	1.9	0.0	0.6	1.0	2.2	6.4
		Chef/Grinding Fee	136	0.3	0.3	0.0	0.0	0.2	0.5	0.7
	Testing Fees		136	2.4	1.1	0.0	1.5	2.2	3.3	4.2
		Standardized Test Fee	136	1.3	0.8	0.0	0.6	1.2	1.9	2.7
		Practice Test Fee	136	0.7	0.5	0.0	0.3	0.7	1.1	1.5
		Test Paper Fee	136	0.3	0.5	0.0	0.0	0.0	0.6	1.4
	School Infrastructure Fees		136	0.3	0.3	0.0	0.0	0.2	0.5	1.0
		Development Fee	136	0.2	0.3	0.0	0.0	0.1	0.4	0.8
		School Necessities Fee	136	0.1	0.1	0.0	0.0	0.0	0.1	0.2
	Extra Lessons Fee		136	0.7	0.8	0.0	0.0	0.3	1.0	2.5
Student-reported fees for one year, i.e. across three terms. USD, converted from UGX in Sept 2011 (when follow-up survey was conducted) at 2815UGX = 1USD. General Fee: Fee required to attend school. The government discourages General Fees, but some schools, especially urban ones, still do. Food Fees: Include lunch fees and chef/grinding fees. The chef/grinding fee can either be monetary or in-kin…

## Sheet: Appendix Table 2
Appendix Table 2: Data Collection Summary
		2010	2011	2012
Student Survey
	Grades Covered	P5, P6	P6, P7
	Median age	12, 13	13, 14
	Sample Size (Students)	4716	3838
Attendance Survey
	Grades Covered	P5, P6	P6, P7
	Median age	12, 13	13, 14
	Sample Size (Students)	37797	29038
Classroom Survey
	Grades Covered	P5, P6, P7	P5, P6, P7	P5, P6, P7
	Median age	12, 13, 14	12, 13, 14	12, 13, 14
	Sample Size (Classes)	406	408	340

## Sheet: Appendix Table 3
Appendix Table 3: Additional Attrition Analysis
OLS
Dependent variable:	Follow-up Survey Completed	Follow-up Survey Completed	Follow-up Survey Completed	Follow-up Test Completed	Follow-up Test Completed	Follow-up Test Completed
	(1)	(2)	(3)	(4)	(5)	(6)
Cash with Parent Outreach	0.01	0.00	-0.00	0.01	0.00	-0.02
	(0.02)	(0.02)	(0.07)	(0.02)	(0.02)	(0.08)
Cash w/o Parent Outreach	-0.01	-0.01	0.05	0.00	-0.00	0.02
	(0.02)	(0.02)	(0.08)	(0.02)	(0.02)	(0.08)
Voucher with Parent Outreach	0.00	0.01	0.06	0.01	0.01	0.03
	(0.02)	(0.02)	(0.07)	(0.02)	(0.02)	(0.08)
Voucher w/o Parent Outreach	0.02	0.01	0.06	0.02	0.01	0.02
	(0.02)	(0.02)	(0.07)	(0.02)	(0.02)	(0.06)
Constant	0.76***	0.71***	0.69***	0.75***	0.69***	0.69***
	(0.02)	(0.04)	(0.05)	(0.02)	(0.04)	(0.06)
Observations	4716	3832	3832	4716	3832	3832
Covariates	No	Yes	Yes	No	Yes	Yes
Interactions between each covariate and each treatment variable	No	No	Yes	No	No	Yes
Control mean	0.81	0.81	0.81	0.80	0.80	0.80
(Control sd)	(0.39)	(0.39)	(0.39)	(0.40)	(0.40)	(0.40)
F-test (p-value) of joint significance of the four treatment assignments	0.58	0.37		0.23	0.08
	(0.68)	(0.83)		(0.92)	(0.99)
F-test (p-value) of joint significance of interaction terms of each covariate with each treatment			1.35			1.47
			(0.10)			(0.05)
OLS specifications: Columns 1-6 include robust standard errors clustered by school (the unit of randomization) and subcounty fixed effects (the stratification variables). Additionally, regressions reported in columns 2 and 5 include the following covariates from the baseline: test scores in grammar, reading, and math, attendance code, how often student misses the school, questions on time prefere…

## Sheet: Appendix Table 4a
Appendix Table 4a: Components of Table 4, Panel B, School Supplies Index
Mean (standard deviation) and OLS
		Number of Obs.	Mean (std dev)		OLS (one specification per cell)	OLS (each row = one regression)				P-value for test of Cash Parent = Other Treatments
			Any Treatment	Control	Any Treatment	Cash w/ Parent Outreach	Voucher w/ Parent Outreach	Cash w/o Parent Outreach	Voucher w/o Parent Outreach
		(1)	(2)	(3)	(4)	(5)	(6)	(7)	(8)	(9)
Panel A: School Supplies Index & Components (Classroom Surveys 2010 and 2011)
	School Supplies Index (2010)	813	-0.16	-0.10	-0.08	0.12	-0.05	-0.17	-0.21	0.06
			(1.18)	(0.89)	(0.12)	(0.13)	(0.20)	(0.24)	(0.19)
	Shoes	813	0.25	0.25	0.00	0.00	0.04*	-0.04	0.00	0.99
			(0.26)	(0.26)	(0.02)	(0.03)	(0.03)	(0.04)	(0.03)
	Uniform	813	0.85	0.84	-0.01	-0.00	0.01	-0.03	-0.01	0.70
			(0.11)	(0.12)	(0.02)	(0.02)	(0.02)	(0.04)	(0.03)
	Math Set	813	0.38	0.36	0.01	0.03	0.00	-0.01	0.01	0.24
			(0.11)	(0.10)	(0.01)	(0.02)	(0.02)	(0.03)	(0.02)
	Pencils	813	0.99	0.99	0.00	0.00	0.00	0.00	-0.00	0.35
			(0.03)	(0.04)	(0.00)	(0.00)	(0.00)	(0.00)	(0.01)
	Exercise Book	813	0.99	1.00	-0.00	0.00	-0.01	0.00	-0.01	0.10
			(0.04)	(0.02)	(0.00)	(0.00)	(0.01)	(0.00)	(0.01)
	School Supplies Index (2011)	950	0.37	0.25	0.07	0.32**	0.04	-0.12	0.05	0.02
			(0.91)	(0.89)	(0.12)	(0.13)	(0.18)	(0.20)	(0.16)
	Shoes	950	0.35	0.32	0.03	0.04	0.05*	0.00	0.03	0.61
			(0.26)	(0.24)	(0.02)	(0.03)	(0.03)	(0.03)	(0.03)
	Uniform	950	0.88	0.86	-0.00	0.03**	-0.01	-0.03	0.00	0.02
			(0.11)	(0.11)	(0.02)	(0.02)	(0.03)	(0.04)	(0.03)
	Math Set	950	0.44	0.44	-0.00	0.01	-0.00	-0.00	-0.01	0.38
			(0.13)	(0.12)	(0.01)	(0.02)	(0.02)	(0.02)	(0.02)
	Exercise Book	950	0.90	0.90	0.02	0.06**	0.00	-0.00	0.01	0.01
			(0.09)	(0.11)	(0.02)	(0.02)	(0.03)	(0.03)	(0.02)
OLS specifications: Columns 4 amd 5-8 include robust standard errors clustered by school (the unit of randomization), control for baseline supplies index, and subcounty fixed effects (the stratification variables). Column 9 is the p-value of an F-test of sigificance on a regression of the cash parent treatment against all other treatments and the same specifications as in Columns 5-8. * p<0.10 **…

## Sheet: Appendix Table 4b
Appendix Table 4b: Components of Table 4, Panel C, Student Survey Indices, Follow-up 2011
Mean (standard deviation) and OLS
		Number of Obs.	Mean (std dev)		OLS (one specification per cell)	OLS (each row = one regression)				P-value for test of Cash Parent = Other Treatments
			Any Treatment	Control	Any Treatment	Cash w/ Parent Outreach	Voucher w/ Parent Outreach	Cash w/o Parent Outreach	Voucher w/o Parent Outreach
		(1)	(2)	(3)	(4)	(5)	(6)	(7)	(8)	(9)
School Supplies Index & Components (Follow-up Survey - 2011)
	School Supplies Index	3830	0.00	0.00	-0.01	0.09*	0.02	-0.10	-0.06	0.01
			(1.05)	(1.00)	(0.04)	(0.05)	(0.05)	(0.08)	(0.06)
	Shoes	3830	0.20	0.19	0.01	0.01	0.02	-0.00	0.00	0.72
			(0.40)	(0.39)	(0.01)	(0.02)	(0.02)	(0.03)	(0.02)
	Uniform	3830	0.70	0.70	-0.00	0.04	0.01	-0.04	-0.03	0.05
			(0.46)	(0.46)	(0.02)	(0.03)	(0.02)	(0.03)	(0.03)
	Math Set	3830	0.38	0.36	0.01	0.02	0.02	-0.01	0.01	0.55
			(0.49)	(0.48)	(0.02)	(0.02)	(0.04)	(0.03)	(0.03)
	Pencils	3830	0.93	0.94	-0.02*	-0.01	-0.01	-0.03	-0.01	0.56
			(0.25)	(0.23)	(0.01)	(0.01)	(0.01)	(0.02)	(0.01)
	Exercise Book	3830	0.44	0.44	-0.00	0.07**	-0.02	-0.03	-0.04	0.00
			(0.50)	(0.50)	(0.02)	(0.03)	(0.03)	(0.04)	(0.04)
Parental Involvement Index & Components (Follow-up Survey - 2011)
	Parental Involvement Index	3830	0.01	0.00	0.00	0.03	-0.02	-0.00	-0.01	0.43
			(1.04)	(1.00)	(0.04)	(0.06)	(0.06)	(0.06)	(0.06)
	Has parent seen a report from school in the past year?	3830	0.90	0.90	-0.01	0.01	-0.00	-0.02	-0.02	0.20
			(0.30)	(0.29)	(0.01)	(0.02)	(0.02)	(0.02)	(0.02)
	Has your parent come to your school in the past year?	3830	0.71	0.71	-0.00	-0.00	-0.02	-0.00	0.01	0.72
			(0.46)	(0.45)	(0.02)	(0.03)	(0.02)	(0.03)	(0.03)
	Student thinks parents are responsible for education.	3830	0.72	0.70	0.02	0.02	0.01	0.04	0.02	1.00
			(0.45)	(0.46)	(0.02)	(0.03)	(0.03)	(0.03)	(0.03)
Savings Attitude Index & Components (Follow-up Survey - 2011)
	Savings Attitude Index	3830	0.05	-0.00	0.06	0.04	0.11	0.06	0.02	0.77
			(1.00)	(1.00)	(0.04)	(0.08)	(0.07)	(0.07)	(0.06)
	Saving money is not necessary if you live at home with your family.	3811	3.07	2.96	0.11***	0.14**	0.12**	0.11*	0.07	0.51
			(0.81)	(0.85)	(0.04)	(0.06)	(0.05)	(0.06)	(0.05)
	Saving is a good thing to do.	3822	3.49	3.50	-0.01	-0.06	0.05	-0.04	-0.00	0.09
			(0.54)	(0.54)	(0.03)	(0.04)	(0.04)	(0.04)	(0.04)
	Saving is for adults only.	3810	3.36	3.33	0.03	0.03	0.08*	-0.00	0.01	0.95
			(0.64)	(0.65)	(0.03)	(0.05)	(0.04)	(0.04)	(0.04)
	My parents or relatives would be proud of me for saving.	3761	3.21	3.20	0.01	0.01	0.01	0.02	-0.02	0.99
			(0.58)	(0.61)	(0.02)	(0.04)	(0.03)	(0.04)	(0.03)
	Managing to save makes me feel happy with myself.	3811	3.38	3.35	0.03	0.04	0.05	0.01	0.03	0.81
			(0.58)	(0.61)	(0.03)	(0.04)	(0.04)	(0.04)	(0.04)
	It's better to spend money today than to save it for use in the future.	3805	3.16	3.13	0.04	0.00	0.06	0.08**	0.00	0.30
			(0.70)	(0.70)	(0.03)	(0.05)	(0.04)	(0.04)	(0.04)
	Every time I get money I put away some money for saving.	3804	3.04	3.05	-0.01	0.01	-0.05	0.03	-0.03	0.61
			(0.68)	(0.71)	(0.03)	(0.04)	(0.05)	(0.05)	(0.05)
OLS specifications: Columns 4 amd 5-8 include robust standard errors clustered by school (the unit of randomization); controls for students' baseline test scores in grammar, reading, and math; and subcounty fixed effects (the stratification variables). Column 9 is the p-value of an F-test of sigificance on a regression of the cash parent treatment against all other treatments and the same specifi…

## Sheet: Appendix Table 4c
Appendix Table 4c: Components of Table 4, Panel C, Individual School Supplies Items, Follow-up 2011
Mean (standard deviation) and OLS
	Number of Obs.	Mean (std dev)		OLS (one specification per cell)	OLS (each row = one regression)				P-value for test of Cash Parent = Other Treatments
		Any Treatment	Control	Any Treatment	Cash w/ Parent Outreach	Voucher w/ Parent Outreach	Cash w/o Parent Outreach	Voucher w/o Parent Outreach
	(1)	(2)	(3)	(4)	(5)	(6)	(7)	(8)	(9)
Reports owning at least 1 pair of shoes	3830	0.63	0.62	0.00	0.00	-0.02	0.00	0.02	0.91
		(0.48)	(0.49)	(0.02)	(0.02)	(0.03)	(0.03)	(0.03)
Student wearing shoes during survey	3830	0.20	0.19	0.01	0.01	0.02	-0.00	0.00	0.72
		(0.40)	(0.39)	(0.01)	(0.02)	(0.02)	(0.03)	(0.02)
Reports owning at least 1 uniform	3829	0.84	0.86	-0.02	0.01	0.00	-0.05**	-0.04*	0.09
		(0.36)	(0.35)	(0.02)	(0.02)	(0.02)	(0.02)	(0.02)
Child wearing uniform during interview	3830	0.70	0.70	-0.00	0.04	0.01	-0.04	-0.03	0.05
		(0.46)	(0.46)	(0.02)	(0.03)	(0.02)	(0.03)	(0.03)
Reports owning a math set	3830	0.38	0.36	0.01	0.02	0.02	-0.01	0.01	0.55
		(0.49)	(0.48)	(0.02)	(0.02)	(0.04)	(0.03)	(0.03)
Shows enumerator a math set	3830	0.24	0.21	0.02	0.05**	0.04	-0.01	0.02	0.18
		(0.42)	(0.41)	(0.02)	(0.02)	(0.03)	(0.03)	(0.03)
Reports owning at least 1 pen or pencil	3830	0.93	0.94	-0.02*	-0.01	-0.01	-0.03	-0.01	0.56
		(0.25)	(0.23)	(0.01)	(0.01)	(0.01)	(0.02)	(0.01)
Shows enumerator at least 1 pen or pencil	3830	0.82	0.82	-0.01	-0.00	0.00	-0.03	0.00	0.80
		(0.38)	(0.38)	(0.01)	(0.02)	(0.02)	(0.03)	(0.02)
Reports owning >6 exercise books	3830	0.44	0.44	-0.00	0.07**	-0.02	-0.03	-0.04	0.00
		(0.50)	(0.50)	(0.02)	(0.03)	(0.03)	(0.04)	(0.04)
Shows enumerator >6 exercise books	3830	0.31	0.32	-0.01	0.04	-0.01	-0.04	-0.02	0.00
		(0.46)	(0.47)	(0.02)	(0.03)	(0.03)	(0.03)	(0.03)
OLS specifications: Columns 4 amd 5-8 include robust standard errors clustered by school (the unit of randomization); controls for students' baseline test scores in grammar, reading, and math; and subcounty fixed effects (the stratification variables). Column 9 is the p-value of an F-test of sigificance on a regression of the cash parent treatment against all other treatments and the same specifi…

## Sheet: Appendix Table 4d
Appendix Table 4d: Components of Table 6, Attendence Index, Follow-up 2011
Mean (standard deviation) and OLS
		Number of Obs.	Mean (std dev)		OLS (one specification per cell)	OLS (each row = one regression)				P-value for test of Cash Parent = Other Treatments
			Any Treatment	Control	Any Treatment	Cash w/ Parent Outreach	Voucher w/ Parent Outreach	Cash w/o Parent Outreach	Voucher w/o Parent Outreach
		(1)	(2)	(3)	(4)	(5)	(6)	(7)	(8)	(9)
Attendance Index & Components (Follow-up Survey - 2011)
	Attendance Index	3578	-0.02	-0.00	-0.02	0.02	0.00	-0.05	-0.03	0.24
			(0.98)	(1.00)	(0.04)	(0.06)	(0.06)	(0.06)	(0.06)
	Of five school days of last week, was absent for	3577	0.75	0.70	0.05	0.13	0.07	0.03	-0.03	0.35
			(1.33)	(1.27)	(0.06)	(0.11)	(0.08)	(0.09)	(0.08)
	In normal week from last term, how many days were you usually absent from school?	3578	1.27	1.31	-0.02	-0.00	-0.01	-0.04	-0.03	0.45
			(1.48)	(1.54)	(0.07)	(0.08)	(0.08)	(0.10)	(0.10)
	Think of a normal month from last term, how many days were you usually absent?	3455	3.34	3.59	-0.24*	-0.27	-0.17	-0.38**	-0.17	0.80
			(3.13)	(3.55)	(0.13)	(0.17)	(0.21)	(0.17)	(0.19)
OLS specifications: Columns 4 amd 5-8 include robust standard errors clustered by school (the unit of randomization); controls for students' baseline test scores in grammar, reading, and math; and subcounty fixed effects (the stratification variables). Column 9 is the p-value of an F-test of sigificance on a regression of the cash parent treatment against all other treatments and the same specifi…

## Sheet: Appendix Table 4e
Appendix Table 4e: Components of Table 7, Self Esteem Index, Follow-up 2011
Mean (standard deviation) and OLS
		Number of Obs.	Mean (std dev)		OLS (one specification per cell)	OLS (each row = one regression)				P-value for test of Cash Parent = Other Treatments
			Any Treatment	Control	Any Treatment	Cash w/ Parent Outreach	Voucher w/ Parent Outreach	Cash w/o Parent Outreach	Voucher w/o Parent Outreach
		(1)	(2)	(3)	(4)	(5)	(6)	(7)	(8)	(9)
Self Esteem Index & Components (Follow-up Survey - 2011)
	Self Esteem Index	3830	-0.02	-0.00	-0.03	-0.05**	-0.03	-0.03	-0.01	0.25
			(0.44)	(0.44)	(0.02)	(0.02)	(0.02)	(0.03)	(0.03)
	I am satisfied with myself.	3804	3.20	3.21	-0.01	-0.01	-0.01	-0.01	-0.02	0.94
			(0.67)	(0.64)	(0.03)	(0.05)	(0.04)	(0.04)	(0.05)
	Sometimes I think I am no good at all.	3809	2.55	2.54	-0.00	-0.05	0.01	0.00	0.03	0.09
			(0.79)	(0.77)	(0.03)	(0.04)	(0.05)	(0.04)	(0.05)
	I believe I have a number of good qualities.	3792	3.14	3.19	-0.06**	-0.08	-0.08*	-0.04	-0.04	0.68
			(0.71)	(0.69)	(0.03)	(0.05)	(0.04)	(0.03)	(0.05)
	I am able to do things as well as most children.	3814	3.31	3.33	-0.03	-0.05*	-0.01	-0.03	-0.04	0.37
			(0.62)	(0.62)	(0.02)	(0.03)	(0.03)	(0.04)	(0.04)
	I do not have much to be proud of.	3769	2.42	2.43	-0.01	0.03	-0.07	-0.01	0.02	0.23
			(0.77)	(0.78)	(0.03)	(0.05)	(0.04)	(0.05)	(0.05)
	Sometimes I feel useless.	3808	3.08	3.08	-0.01	-0.05	-0.01	0.05	-0.02	0.05
			(0.80)	(0.81)	(0.03)	(0.03)	(0.04)	(0.04)	(0.04)
	I believe I am a valuable person, at least as much as my classmates.	3800	3.25	3.28	-0.04	-0.07*	0.01	-0.06	-0.04	0.37
			(0.62)	(0.64)	(0.03)	(0.04)	(0.04)	(0.04)	(0.04)
	I wish I could have more respect for myself.	3747	1.96	1.94	0.01	0.03	-0.06	0.05	0.02	0.64
			(0.62)	(0.61)	(0.03)	(0.04)	(0.05)	(0.04)	(0.04)
	I sometimes think that I am a failure.	3806	2.98	2.96	0.02	-0.03	0.04	-0.04	0.09**	0.12
			(0.84)	(0.86)	(0.03)	(0.04)	(0.04)	(0.04)	(0.04)
	When I think of myself, I usually think good thoughts.	3820	2.96	2.98	-0.03	-0.04	0.01	-0.10**	0.01	0.84
			(0.81)	(0.82)	(0.03)	(0.05)	(0.05)	(0.04)	(0.05)
	Are you confident that you will be successful in the future ?	3645	0.96	0.97	-0.01*	-0.01	-0.02**	-0.01	-0.01	0.95
			(0.21)	(0.18)	(0.01)	(0.01)	(0.01)	(0.01)	(0.01)
OLS specifications: Columns 4 amd 5-8 include robust standard errors clustered by school (the unit of randomization); controls for students' baseline test scores in grammar, reading, and math; and subcounty fixed effects (the stratification variables). Column 9 is the p-value of an F-test of sigificance on a regression of the cash parent treatment against all other treatments and the same specifi…

## Sheet: Appendix Table 4f
Appendix Table 4f: Components of Table 7, Time Preference, Financial Independence, and Aspirations Indices, Follow-up 2011
Mean (standard deviation) and OLS
		Number of Obs.	Mean (std dev)		OLS (one specification per cell)	OLS (each row = one regression)				P-value for test of Cash Parent = Other Treatments
			Any Treatment	Control	Any Treatment	Cash w/ Parent Outreach	Voucher w/ Parent Outreach	Cash w/o Parent Outreach	Voucher w/o Parent Outreach
		(1)	(2)	(3)	(4)	(5)	(6)	(7)	(8)	(9)
Time Preference Index & Components (Follow-up Survey - 2011)
	Time Preference Index	3820	2.05	2.07	-0.02	-0.02	-0.02	-0.00	-0.03	0.99
			(0.83)	(0.82)	(0.03)	(0.04)	(0.04)	(0.04)	(0.04)
	Would you rather receive 500 UGX today or 800 UGX next week?	3820	1.37	1.37	-0.00	0.01	-0.01	0.01	-0.01	0.45
			(0.48)	(0.48)	(0.02)	(0.02)	(0.03)	(0.03)	(0.03)
	Would you rather receive 500 UGX today or 1,000 UGX next week?	2410	1.49	1.52	-0.03	-0.06*	-0.00	-0.02	-0.03	0.29
			(0.50)	(0.50)	(0.02)	(0.03)	(0.03)	(0.03)	(0.03)
Financial Independence Index & Components (Follow-up Survey - 2011)
	Financial Independence Index	3830	-0.04	0.00	-0.03	-0.05	-0.13**	0.06	-0.00	0.65
			(0.97)	(1.00)	(0.04)	(0.06)	(0.06)	(0.06)	(0.05)
	How much money do you think you will get in the next 7 days? winsorized at 99%	3643	2245.60	2399.59	-108.12	-198.11	-449.73*	242.09	-18.71	0.59
			(4225.71)	(4587.07)	(167.45)	(217.85)	(248.81)	(252.49)	(242.72)
	How much money did you get in the past 7 days? winsorized at 99%	3830	1957.95	2038.95	-50.81	-96.29	-412.40**	308.69	1.97	0.71
			(3332.84)	(3464.53)	(118.34)	(194.09)	(188.15)	(188.99)	(153.16)
	How much pocket money are you given to spend as you wish? winsorized at 99%	3830	4394.88	4584.16	-210.99	-346.28	-443.56	-10.95	-49.41	0.73
			(7170.65)	(7246.93)	(283.78)	(360.50)	(415.79)	(534.00)	(430.67)
Aspirations Index & Components (Follow-up - 2011)
	Aspirations Index	3830	-0.01	0.00	-0.03	-0.05	-0.03	0.02	-0.04	0.54
			(1.04)	(1.00)	(0.04)	(0.06)	(0.06)	(0.04)	(0.06)
	Do you think you will go to secondary school?	3691	-0.05	-0.00	-0.06	-0.10	-0.03	-0.00	-0.09	0.37
			(1.11)	(1.00)	(0.04)	(0.06)	(0.06)	(0.04)	(0.06)
	Do you think you will reach university?	3054	-0.05	-0.00	-0.06	-0.06	-0.10*	-0.01	-0.09	0.96
			(1.04)	(1.00)	(0.04)	(0.06)	(0.06)	(0.06)	(0.06)
	If you graduate from primary school, will your life be better than if you hadn’t graduated?	3830	0.05	-0.00	0.04	0.08	-0.00	0.06	0.04	0.26
			(0.94)	(1.00)	(0.03)	(0.05)	(0.04)	(0.05)	(0.05)
	What do you want to be when you grow up? (student responded with career that requires higher education)	3830	0.02	0.00	0.01	-0.05	0.05	0.00	0.01	0.08
			(0.98)	(1.00)	(0.03)	(0.04)	(0.05)	(0.05)	(0.04)
OLS specifications: Columns 4 amd 5-8 include robust standard errors clustered by school (the unit of randomization); controls for students' baseline test scores in grammar, reading, and math; and subcounty fixed effects (the stratification variables). Column 9 is the p-value of an F-test of sigificance on a regression of the cash parent treatment against all other treatments and the same specifi…

## Sheet: Appendix Table 5-A
Appendix Table 5-A: Repeat of Table 4-A, without controls for baseline test scores
Mean (standard deviation) and OLS
	Number of Obs.	OLS (one specification per cell)	OLS (each row = one regression)				P-value for test of Cash Parent = Other Treatments	P-value for test of Cash Parent = Voucher
		Any Treatment	Cash w/ Parent Outreach	Voucher w/ Parent Outreach	Cash w/o Parent Outreach	Voucher w/o Parent Outreach
Dependent Variables	(1)	(2)	(3)	(4)	(5)	(6)	(7)	(8)
Panel A: Savings Process Outcomes (Self-reported in Student Follow-up Survey - 2011)
Heard of Super Savers Program	3831	0.67***	0.69***	0.67***	0.69***	0.64***	0.26	0.64
		(0.02)	(0.02)	(0.03)	(0.02)	(0.03)
Ever Talked with Parents about Saving?	3829	0.15***	0.15***	0.14***	0.17***	0.16***	0.78	0.65
		(0.02)	(0.03)	(0.03)	(0.03)	(0.03)
Saved with Super Savers	3832	0.40***	0.42***	0.39***	0.44***	0.35***	0.37	0.38
		(0.02)	(0.02)	(0.04)	(0.03)	(0.04)
Ever Saves Money	3829	0.00	0.00	0.02	0.02	-0.03	0.86	0.37
		(0.02)	(0.02)	(0.03)	(0.03)	(0.02)
Primary Source of Savings was Work	3838	-0.04**	-0.07**	-0.04	-0.00	-0.05**	0.23	0.56
		(0.02)	(0.03)	(0.03)	(0.03)	(0.02)
Any Funds Saved Came from Work	3830	-0.04*	-0.05*	-0.04	-0.01	-0.05**	0.69	1.00
		(0.02)	(0.03)	(0.03)	(0.03)	(0.02)
Any Funds Saved Came from Pocket Money from Parents Relative or Non-relative	3838	0.01	0.03	0.01	0.01	0.00	0.46	0.86
		(0.02)	(0.03)	(0.03)	(0.03)	(0.03)
Any Funds Saved Came from Parents for the Purpose of Saving	3830	0.03***	0.04***	0.05***	0.03**	0.03**	0.75	0.58
		(0.01)	(0.01)	(0.01)	(0.01)	(0.01)
Number of Locations Actively Used for Savings	3838	0.08***	0.08***	0.10**	0.06*	0.06**	0.70	0.49
		(0.02)	(0.03)	(0.04)	(0.04)	(0.03)
Savings Attitude Index	3838	0.06	0.04	0.10	0.07	0.02	0.76	0.20
		(0.05)	(0.08)	(0.07)	(0.07)	(0.06)
Student Spent Savings on School Fees or Supplies or Lunch	3824	0.07***	0.09***	0.11***	0.05**	0.04	0.45	0.22
		(0.02)	(0.03)	(0.03)	(0.03)	(0.03)
Total Self-Reported Savings Last Term	3838	-818.88	-115.02	-1458.45*	-311.71	-1354.69**	0.23	0.24
		(503.66)	(841.61)	(765.56)	(728.09)	(595.56)
Total Self-Reported Savings Last Term (wins 95%)	3838	-785.83***	-601.31	-1258.74***	-189.20	-1071.48***	0.53	0.50
		(280.48)	(469.38)	(443.68)	(463.91)	(341.87)
In-school Self-Reported Savings Last Term (wins. 95%)	3838	494.71***	530.97***	412.86***	634.07***	407.92***	0.49	0.14
		(35.19)	(60.23)	(65.48)	(67.94)	(59.75)
Out-of-school Self-Reported Savings Lasr Term (wins 95%)	3838	-1504.10***	-1391.89***	-1718.74***	-1210.45***	-1681.52***	0.69	0.65
		(287.28)	(492.93)	(457.54)	(455.60)	(349.06)
OLS specifications: Columns 2 amd 3-6 include robust standard errors clustered by school (the unit of randomization); if available, a control for the baseline value of the dependent variable; and subcounty fixed effects (the stratification variables). Baselines values are not available for variables in this table. Column 7 and 8 are the p-value of an F-test of sigificance on a regression of the c…

[truncated: 3 more sheets: Appendix Table 5-BC, Appendix Table 6, Appendix Table 7]
